# Supplementary material for: Voice identity invariance by anterior temporal lobe neurons
Source: Sci Adv. 2025 Aug 29;11(35):eadv7033. doi: 10.1126/sciadv.adv7033 (PMC12396339; doi:10.1126/sciadv.adv7033)
Supplement: Supplementary file 2 — Audio S1 to S4 [file sciadv.adv7033_audio_s1_to_s4.zip]

Archive with 4 entries (4 files):
- adv7033_audio_s1.wav
- adv7033_audio_s2.wav
- adv7033_audio_s3.wav
- adv7033_audio_s4.wav
